# Supplementary material for: Flavor assessment of a lactic fermented vinegar described in Japanese books from the Edo period (1603–1867)
Source: Heliyon. 2024 Jun 4;10(11):e32344. doi: 10.1016/j.heliyon.2024.e32344 (PMC11219324; doi:10.1016/j.heliyon.2024.e32344)
Supplement: Multimedia component 1 [file mmc1.xlsx]

## Sheet: Sheet1
	Sensory evaluation Answer seet ①
			Smell	Taste			Usability in cooking	Comment
				Sourness intensity	Sourness irritation	Umami intensity
	Rice vinegar	A	godd smell bad smell sour smell Mureka grain-like smell ( ）				Sample A Sample B none
		B	godd smell bad smell sour smell Mureka grain-like smell ( ）				Sample A Sample B none
	Irizu	A	godd smell bad smell sour smell Mureka grain-like smell ( ）				Sample A Sample B none
		B	godd smell bad smell sour smell Mureka grain-like smell ( ）				Sample A Sample B none
	Su-miso	A	godd smell bad smell sour smell Mureka grain-like smell ( ）				Sample A Sample B none
		B	godd smell bad smell sour smell Mureka grain-like smell ( ）				Sample A Sample B none

## Sheet: Sheet2
Sensory evaluation Answer seet ②
		Smell	Taste			Usability in cooking	Comment
			Sourness intensity	Sourness irritation	Umami intensity
Sushi-meshi	A	godd smell bad smell sour smell Mureka grain-like smell ( ）				Sample A Sample B none
	B	godd smell bad smell sour smell Mureka grain-like smell ( ）				Sample A Sample B none
Chiken Suiri	A	godd smell bad smell sour smell Mureka grain-like smell ( ）				Sample A Sample B none
	B	godd smell bad smell sour smell Mureka grain-like smell ( ）				Sample A Sample B none
